# Supplementary material for: Highly lethal genotype I and II recombinant African swine fever viruses detected in pigs
Source: Nat Commun. 2023 May 29;14:3096. doi: 10.1038/s41467-023-38868-w (PMC10226439; doi:10.1038/s41467-023-38868-w)
Supplement: Supplementary file 3 — Supplementary Data 1 [file 41467_2023_38868_MOESM3_ESM.xlsx]

## Sheet: Supplementary Dataset 1
Supplementary Dataset 1. Information of the recombinant regions derived from genotype I and II ASFVs in the genomes of the three recombinants.
Likely parent	Recombinant fragment	No. of ORFs	Name of ORFs	Start and end site of recombinant fragments in each isolatea			Size of fragment (bp)
				JS/LG/21	HeN/123014/22	IM/DQDM/22
Genotype II	F2	13	MGF_360-8L*, MGF_360-9L, MGF_360-10L, MGF_360-11L, MGF_505-1R, MGF_360-12L, MGF_360-13L, MGF_360-14L, MGF_505-2R, MGF_505-3R, ASFV_G_ACD_00520, MGF_505-4R, MGF_505-5R*	19,274-33,248	19,268-33,242	19,276-33,250	13975
	F4	5	K78R, K196R, K145R, K421R, EP1242L*	59,379-63,494	59,373-63,488	59,381-63,496	4116
	F6	9	EP424R*, EP152R, EP153R, EP402R, EP364R, M1249L, M448R, C129R, C84L	66,709-77,562	66,703-77,556	66,711-77,564	10854
	F8	5	C475L*, C315R, C147L, C62L, C962R*	81,255-86,883	81,249-86,877	81,257-86,885	5629
	F10	8	B407L*, B175L, B263R, B66L, G1340L, G1211R, CP123L, CP2475L*	102,454-115,776	102,484-115,806	102,492-115,814	13323
	F12	8	CP2475L*, CP204L, CP530R, CP80R, CP312R, O174L, O61R, NP1450L*	118,740-128,884	118,770-128,914	118,778-128,922	10145
	F14	6	NP868R*, D250R, D129L, DP79L, D339L, D1133L*	131,666-136,729	131,696-136,759	131,704-136,767	5064
	F16	3	D1133L*, D117L, D205R*	137,278-140,785	137,308-140,815	137,316-140,823	3508
	F18	7	S183L*, S273R, P1192R, H359L, H171R, H124R, H339R*	142,185-149,814	142,215-149,844	142,223-149,852	7630
	F20	44	Q706L*, QP509L, QP383R, E184L, E183L, E423R, E301R, E146L, E199L, E165R, E248R, E120R, EP296R, E111R, E66L, I267L, I226R, I243L, I73R, I329L, I215L, I177L, ASFV_G_ACD_01760, I196L, DP238L, MGF_360-16R, MGF_505-11L, MGF_100-1L, MGF_100-3L, I7L, I8L, ASFV_G_ACD_01870, I9R, I10L, L11L, MGF_360-18R, DP71L, DP96R, ASFV_G_ACD_01940, MGF_360-19R, ASFV_G_ACD_01960, MGF 360-21R, ASFV_G_ACD_01990, DP60R	154,855-185,431	154,885- 185,395	154,893-185,342	JS/LG/21: 30,577 HeN/123014/22: 30,511 IM/DQDM/22: 30,450
Genotype I	F1	25	KP86R, KP93L, MGF_360-1L, MGF_360-2L, KP177R, L83L, L60L, MGF_360-3L, MGF_110-1L, MGF_110-2L, MGF_110-4L, MGF_110-5L, 285L, 86R, MGF_100-1R, MGF_110-9L, MGF_110-14L, MGF_110-13L, MGF_360-4L, X69R, MGF_300-1L, X64R, MGF_300-2R, MGF_300-4L, MGF_360-8L*	1-19,273	1-19,267	1-19,275	/
	F3	21	MGF_505-5R*, MGF_505-7R, MGF_505-8R, MGF_505-9R, MGF_505-10R, A224L, A104R, A240L, A118R, A151R, MGF_360-15R, A238L, A859L, A179L, A137R, F317L, F334L, F778R, F165R, F1055L, K205R	33,249-59,378	33,243-59,372	33,251-59,380	/
	F5	3	EP1242L*, EP84R, EP424R*	63,495-66,708	63,489-66,702	63,497-66,710	/
	F7	4	C717R, C122R, C257L, C475L*	77,563-81,254	77,557-81,248	77,565-81,256	/
	F9	14	C962R*, B962L, B119L, B318L, B438L, B169L, B475L, B354L, B602L, B385R, B646L, B125R, B117L, B407L*	86,884-102,453	86,878-102,483	86,886-102,491	/
	F11	1	CP2475L*	115,777-118,739	115,807-118,769	115,815-118,777	/
	F13	3	NP1450L*, NP419L, NP868R*	128,885-131,665	128,915-131,695	128,923-131,703	/
	F15	1	D1133L*	136,730-137,277	136,760-137,307	136,768-137,315	/
	F17	3	D205R*, D345L, S183L*	140,786-142,184	140,816-142,214	140,824-142,222	/
	F19	6	H339R*, H108R, H233R, H240R, R298L, Q706L*	149,815-154,854	149,845-154,884	149,853-154,892	/
Note: a, the start and stop sites are counted from the first and last nucleotides that could distinguish the origin of the recombinant fragments; *, the ORFs are included in different recombinant fragments.
