# Supplementary material for: Highly lethal genotype I and II recombinant African swine fever viruses detected in pigs
Source: Nat Commun. 2023 May 29;14:3096. doi: 10.1038/s41467-023-38868-w (PMC10226439; doi:10.1038/s41467-023-38868-w)
Supplement: Supplementary file 4 — Supplementary Data 2 [file 41467_2023_38868_MOESM4_ESM.xlsx]

## Sheet: Supplementary Dataset 2
Supplementary Dataset 2. The information of primers for PCR amplification and sequencing of viral genomes.
Primer No.	Primer Name	Primer sequence (5'-3')	Purpose
1	Rec01-F	GAATATACCATATTATTGCTAT	PCR amplification and sequencing
2	Rec01-R	TCACTGTCAATACGGAGCATAC	PCR amplification and sequencing
3	Rec02-F	TATAAAGTTGATCGATATCTTC	PCR amplification and sequencing
4	Rec02-R	TGCGCGATAATAATTTTTTGAC	PCR amplification and sequencing
5	Rec03-F	TATCTGCTAATGTCTTACTGTG	PCR amplification and sequencing
6	Rec03-R	TGGAAGAGGAGCTTAGATACTG	PCR amplification and sequencing
7	Rec04-F	TAAATGAATAGCATCACACGTC	PCR amplification and sequencing
8	Rec04-R	CTTGGGAATTCTTGGCCTTCTG	PCR amplification and sequencing
9	Rec05-F	TACATACATTTATCCAGCCAAC	PCR amplification and sequencing
10	Rec05-R	CCATCTTCCTCGACTAACTAAG	PCR amplification and sequencing
11	Rec06-F	GACCTCTAAGTTGAAGACAAAG	PCR amplification and sequencing
12	Rec06-R	CTATCTCAGCCGGGTTTAAATC	PCR amplification and sequencing
13	Rec07-F	TAAGAGGCATATCATCCCACAC	PCR amplification and sequencing
14	Rec07-R	TATCCATTTTCTTCGCTAGCAG	PCR amplification and sequencing
15	Rec08-F	TCTAAATGACACCTGCACTTAC	PCR amplification and sequencing
16	Rec08-R	CATTTTTGTATAAGTTTGGGTG	PCR amplification and sequencing
17	Rec09-F	TTTTACGCACTTCACTAGGTTC	PCR amplification and sequencing
18	Rec09-R	AGACGTTCATTTATTTAGGTGG	PCR amplification and sequencing
19	Rec10-F	TGTAATCGGTTTCATCATTTAG	PCR amplification and sequencing
20	Rec10-R	TACATGATGGTGCAAAACAAAG	PCR amplification and sequencing
21	Rec11-F	CTTTTATGTGCATTTTTAGCTC	PCR amplification and sequencing
22	Rec11-R	TTAAAAGAAACTGATCCCGAAG	PCR amplification and sequencing
23	Rec12-F	ACACTGAAGAGATAATACTTTC	PCR amplification and sequencing
24	Rec12-R	CCCTGAAAAAATAAATTGCATG	PCR amplification and sequencing
25	Rec13-F	TACTCAATAGATACTTGCTGTC	PCR amplification and sequencing
26	Rec13-R	AATTGTAAGTGGCAACATAATG	PCR amplification and sequencing
27	Rec14-F	AACACAAGCTGCAACCTATAAC	PCR amplification and sequencing
28	Rec14-R	AATATATTACTGTTACGCGCTG	PCR amplification and sequencing
29	Rec15-F	AAATATCCAAAGCCAAACTATG	PCR amplification and sequencing
30	Rec15-R	GGTCTTGAAGGGAAAACATATC	PCR amplification and sequencing
31	Rec16-F	AAGAAAACCCTCTATCCCTAAG	PCR amplification and sequencing
32	Rec16-R	GAACTCCCTCTATCCACACAAC	PCR amplification and sequencing
33	Rec17-F	CGAAAGATGTCATGAGTTAAAC	PCR amplification and sequencing
34	Rec17-R	CCCATAGTAATAGGAGTTGTAC	PCR amplification and sequencing
35	Rec18-F	CTACTTTCTACCTGACTGGCTC	PCR amplification and sequencing
36	Rec18-R	TTCCCTGTCTTTGCATGTAATC	PCR amplification and sequencing
37	Rec19-F	AATCCCTGTTTGTTTTGGCATG	PCR amplification and sequencing
38	Rec19-R	ATCTTCAGAAATACCCTTGATC	PCR amplification and sequencing
39	Rec20-F	AGAAAAAAAGAAAAACCTGCTG	PCR amplification and sequencing
40	Rec20-R	TGATACATTCATCTGCGGTTTC	PCR amplification and sequencing
41	Rec21-F	GAACACCAAAGAAGCATTTAAC	PCR amplification and sequencing
42	Rec21-R	TTTAAACCATTTCTCCTTGTTG	PCR amplification and sequencing
43	Rec22-F	ATTGCCGTCCAGAAAAACTATC	PCR amplification and sequencing
44	Rec22-R	TACCGCTAATGCAGTGTTGTAC	PCR amplification and sequencing
45	Rec23-F	TCTTTTAATTTCATTGCCTGTG	PCR amplification and sequencing
46	Rec23-R	GGCAGTCTTTACAGGAAACATG	PCR amplification and sequencing
47	Rec24-F	AAGCTTTTTTACACACAGGAAC	PCR amplification and sequencing
48	Rec24-R	AAGGGCACCGACTTTTTTTAAC	PCR amplification and sequencing
49	Rec25-F	CGTGGTCTCCTCTTTGGTACTC	PCR amplification and sequencing
50	Rec25-R	TGGACCAACTTTTTTACGTTAC	PCR amplification and sequencing
51	Rec26-F	TGAAAATATGGATGATCTACAG	PCR amplification and sequencing
52	Rec26-R	GTAATCTCTGCTATAGTCAATG	PCR amplification and sequencing
53	Rec27-F	TGCAGCGCTCTAACCATTTTAC	PCR amplification and sequencing
54	Rec27-R	CATAATGGAGGCCGGGGTATTG	PCR amplification and sequencing
55	Rec28-F	GTAAACAGGCATCCATTAGTTC	PCR amplification and sequencing
56	Rec28-R	TATGATGAAAGTAGTATGCGAG	PCR amplification and sequencing
57	Rec29-F	ATGGTTTGTTGTTTTGAAATAG	PCR amplification and sequencing
58	Rec29-R	GGTGTTTTTGGTAGATTTTATG	PCR amplification and sequencing
59	Rec30-F	TGGAGAAAAAAATTAAACGGTC	PCR amplification and sequencing
60	Rec30-R	AACCAGCTTAACATGATTTTTC	PCR amplification and sequencing
61	Rec31-F	TTTTTCCCTCAAGCAGTAAAAG	PCR amplification and sequencing
62	Rec31-R	GCCCCATTGTAAACAGAGTATC	PCR amplification and sequencing
63	Rec32-F	GACATGCCTACTTTTTCACCAG	PCR amplification and sequencing
64	Rec32-R	TTAGCAGCTCATACATTTTAAG	PCR amplification and sequencing
65	Rec33-F	TAATGAGGTGAAGGCCGAAATG	PCR amplification and sequencing
66	Rec33-R	AGCGTACTATTTAATTGCTTAC	PCR amplification and sequencing
67	Rec34-F	TATCAATAAGAAGGAGGGTTTG	PCR amplification and sequencing
68	Rec34-R	TTAGAAAAAAAAGAAGCGCATG	PCR amplification and sequencing
69	Rec35-F	AAGCTTTCATCGCAGAATATTG	PCR amplification and sequencing
70	Rec35-R	GGATAGCTCTTTGAATGCATAC	PCR amplification and sequencing
71	Rec36-F	CAGCATAATCATACATGGGGTC	PCR amplification and sequencing
72	Rec36-R	AGAGATTCCTGTGCTTTGACTG	PCR amplification and sequencing
73	Rec37-F	GTCAGAGGTGATTGAATGGCTG	PCR amplification and sequencing
74	Rec37-R	CCATTGGGCTAATTTTGTCATG	PCR amplification and sequencing
75	Rec38-F	GTCCTTCGGGGCAATCGGGTTC	PCR amplification and sequencing
76	Rec38-R	CAAGCTGCTCACGAATACGCTG	PCR amplification and sequencing
77	Rec39-F	AAAGCTATACAAACGTTTCCAC	PCR amplification and sequencing
78	Rec39-R	CTAAATGAGCTGAGAATTACCT	PCR amplification and sequencing
79	Rec40-F	AGGGCTCACATATCTCAGTCAG	PCR amplification and sequencing
80	Rec40-R	CCATTTGCGTATTAAACAGTAC	PCR amplification and sequencing
81	Rec41-F	TGGAGGTAATGCGCTCGTTATC	PCR amplification and sequencing
82	Rec41-R	ATAGTTTTGTCCAGGGGTTTTC	PCR amplification and sequencing
83	Rec42-F	CTGAGTTTTTATTTCGCCAAAG	PCR amplification and sequencing
84	Rec42-R	TCTTCTATGGTGCAGATTTTAG	PCR amplification and sequencing
85	Rec43-F	TTCCAGTATAAAGAAGCCTATG	PCR amplification and sequencing
86	Rec43-R	TCTTTTTTTCAGACGCTCCTAG	PCR amplification and sequencing
87	RecA01.1-F	CCTGATATTCATGTTAAAGTGCT	PCR amplification and sequencing
88	RecA01.1-R	ATGGGGTGCAGACATCAGCT	PCR amplification and sequencing
89	RecA01.2-F	ATTTAGGAATAGGGGATTATCAG	PCR amplification and sequencing
90	RecA01.2-R	AGCATACTTGGAATTTCTGCC	PCR amplification and sequencing
91	RecA04.0-F	ACCAAGCATGGCTACTTGTG	PCR amplification and sequencing
92	RecA04.0-R	CCCCCAGGAACATTTTCTAGC	PCR amplification and sequencing
93	RecA05-F	GCTAGCAGCAAGCCGAGGTA	PCR amplification and sequencing
94	RecA05-R	CTACATCATGCTTCTTGAGGAGGT	PCR amplification and sequencing
95	RecA09-F	GTTGACATCAGAGCATGACAT	PCR amplification and sequencing
96	RecA09-R	TCGCAAAATGACTATTGGTGATC	PCR amplification and sequencing
97	Rec44-F	ATTAAGCCGGTTATTTACGTTG	PCR amplification and sequencing
98	Rec44-R	ATATACTAAATTCCCGGTACTG	PCR amplification and sequencing
99	Rec45-F	AAGTTTATTTTTTGGAATGGAG	PCR amplification and sequencing
100	Rec45-R	TTTTTTTTGCATGTTATTCGTC	PCR amplification and sequencing
101	Rec46-F	CCCCTAAAATATAGCCCTTTAC	PCR amplification and sequencing
102	Rec46-R	GATACCAATGTAGATACCTGTG	PCR amplification and sequencing
103	Rec47-F	GTTTAATGCTTTGGTGAAGTTC	PCR amplification and sequencing
104	Rec47-R	GTTACGTATCCGATCACATTAC	PCR amplification and sequencing
105	Rec48-F	GGATACGTTAATATGACCACTG	PCR amplification and sequencing
106	Rec48-R	CTACAACAAATGCTTACAAGAC	PCR amplification and sequencing
107	Rec49-F	ATATGTATGAAAGGGGATCGTG	PCR amplification and sequencing
108	Rec49-R	AATTTTTCCCCCGTATGTGCAG	PCR amplification and sequencing
109	Rec50-F	GTATTTAACGTATCGGTGGCAG	PCR amplification and sequencing
110	Rec50-R	CCCAGCACAATACAAAAAATTC	PCR amplification and sequencing
111	Rec51-F	CCAGTTATCCTTGCACATAAAC	PCR amplification and sequencing
112	Rec51-R	CATTCGCGACTACAAAAAGGAG	PCR amplification and sequencing
113	Rec52-F	GTAATTATCCTCTATGGCAATG	PCR amplification and sequencing
114	Rec52-R	ACAATCCCATTTTATCAGGAAC	PCR amplification and sequencing
115	Rec53-F	GAACAGGATAAACCCACCACAG	PCR amplification and sequencing
116	Rec53-R	TAAAACGGTTGAAGCGGGAAAG	PCR amplification and sequencing
117	Rec54-F	TTTTCTAACCCTTTCACGGATG	PCR amplification and sequencing
118	Rec54-R	TCAAAACTATATGTCCCGGTAC	PCR amplification and sequencing
119	Rec55-F	TATCTGAGAGCTGTACCGGATC	PCR amplification and sequencing
120	Rec55-R	CCGATAGGTTTATTAGTCCTTC	PCR amplification and sequencing
121	Rec56-F	GAGTTCTTGGTAGGAAATTTTG	PCR amplification and sequencing
122	Rec56-R	CTCAAAAGGTTTAGTGGTCTTG	PCR amplification and sequencing
123	Rec57-F	ATAGGCTTGTGTGCTTTTATTC	PCR amplification and sequencing
124	Rec57-R	ACCCTCCTTTTTCCGCTTATAG	PCR amplification and sequencing
125	Rec58-F	CCATTTTACATTCCCACTCCAG	PCR amplification and sequencing
126	Rec58-R	TTTTACAACTCCCATTTCCAAG	PCR amplification and sequencing
127	Rec59-F	AAATAAGCCCATTACTTTACAG	PCR amplification and sequencing
128	Rec59-R	AGGCTACAATATACTCAAAGTC	PCR amplification and sequencing
129	Rec60-F	TTTCCACTTCCGGGTTCTTTAG	PCR amplification and sequencing
130	Rec60-R	ACTTTTTGTTGGATTCCGTTTC	PCR amplification and sequencing
131	Rec61-F	GTCTCCTACCTCCAGCCTAAAG	PCR amplification and sequencing
132	Rec61-R	GATGTAAAAGACGCCGTTGCTG	PCR amplification and sequencing
133	Rec62-F	ATTCCTCTATTTGTGTGGGCTC	PCR amplification and sequencing
134	Rec62-R	CCTTATCGATCCCAACAAGATG	PCR amplification and sequencing
135	Rec63-F	ACATGGCTTAACTATATGGATC	PCR amplification and sequencing
136	Rec63-R	TGGTTGTTGAGTACTTAAAATC	PCR amplification and sequencing
137	Rec64-F	AAGTATCAAAATAGGCTGAGTC	PCR amplification and sequencing
138	Rec64-R	TTACCAAATACCTCGAACACTC	PCR amplification and sequencing
139	Rec65-F	ACTTTTTATAAACCTCGACAAG	PCR amplification and sequencing
140	Rec65-R	TGAGCTGGGATTTGTTTCTTAC	PCR amplification and sequencing
141	Rec66-F	ACTCGTAATATTGAAAAGCTTG	PCR amplification and sequencing
142	Rec66-R	TATCTCTATGGGCATCTACGTC	PCR amplification and sequencing
143	Rec67-F	AGGCATAGAATAGTGAATAGTG	PCR amplification and sequencing
144	Rec67-R	CCATAAGACCCGAAATAGTGAC	PCR amplification and sequencing
145	Rec68-F	ACGCCCATTTTATATCCGCTAG	PCR amplification and sequencing
146	Rec68-R	TGGTGATAAAACATGTGATCTG	PCR amplification and sequencing
147	Rec69-F	ATAGTGTCCGACGAATTCCTTG	PCR amplification and sequencing
148	Rec69-R	CGAGACACTGGTATTTGCTCTG	PCR amplification and sequencing
149	Rec70-F	TTGTAGGAAGCCAATCTCAAAG	PCR amplification and sequencing
150	Rec70-R	GGCAATCATGTCGCGGTAATAC	PCR amplification and sequencing
151	Rec71-F	AACAAAATTGAATCTTCGGTAC	PCR amplification and sequencing
152	Rec71-R	CTACCAGCTTCCTTTAACCGTG	PCR amplification and sequencing
153	Rec72-F	AGCCGCTTATTTTCATTAATTG	PCR amplification and sequencing
154	Rec72-R	TCAATAGCGCCAATGATAAAAC	PCR amplification and sequencing
155	Rec73-F	TTGACATAAGCGGTGTAGAATC	PCR amplification and sequencing
156	Rec73-R	TGGTAAAAAGAACATGGTACTC	PCR amplification and sequencing
157	Rec74-F	ATTTATTCCTATTCCAGCAAAG	PCR amplification and sequencing
158	Rec74-R	TATATTCACTAGGACGCAATTG	PCR amplification and sequencing
159	Rec75-F	GGTGTAGTGACTGGTGACAAAC	PCR amplification and sequencing
160	Rec75-R	TATCGTGGTGTTCAAGGTAATC	PCR amplification and sequencing
161	Rec76-F	TTTAACTCCATCTCATACCACG	PCR amplification and sequencing
162	Rec76-R	TTTGAGTAATTTGGTTCGAAAG	PCR amplification and sequencing
163	Rec77-F	CGACCAACATTATCAGCAATTC	PCR amplification and sequencing
164	Rec77-R	AATATCTACCGTACAGTCCTTC	PCR amplification and sequencing
165	Rec78-F	ATTACAATAGAGAATGAAGCAC	PCR amplification and sequencing
166	Rec78-R	ATGCCCTTAATAAGCTAATTTC	PCR amplification and sequencing
167	Rec79-F	GCGTGTTTGTACTTCTCTGTAG	PCR amplification and sequencing
168	Rec79-R	TTTTAGTGCTTACAGTTTAGTG	PCR amplification and sequencing
169	Rec80-F	TTAAGCCACTTCCTAAAAAAAC	PCR amplification and sequencing
170	Rec80-R	TTTCTGAGGATGACACCGATTC	PCR amplification and sequencing
171	Rec81-F	CATCCTGTTATAATATGAGCAG	PCR amplification and sequencing
172	Rec81-R	TTACTAAGTTTAAAAAGGCCTG	PCR amplification and sequencing
173	Rec82-F	TAACCCGCTCATGTTTGGATAG	PCR amplification and sequencing
174	Rec82-R	CAAAAAGATCTAGAAACGGCTC	PCR amplification and sequencing
175	Rec83-F	CAACTCCTACTAAGCAATCTAC	PCR amplification and sequencing
176	Rec83-R	TAAGACAGATACGGATTGTAAG	PCR amplification and sequencing
177	Rec84-F	GGAGATTGAAGATCAGCAGTAG	PCR amplification and sequencing
178	Rec84-R	TTAATTATTCTTCTGGATGGAG	PCR amplification and sequencing
179	Rec85-F	TGGAGCGAATCATATACCTGAG	PCR amplification and sequencing
180	Rec85-R	AATAAAGTAGGCGACAATCAAC	PCR amplification and sequencing
181	Rec86-F	GGAGAAGAACTATAGCTACATC	PCR amplification and sequencing
182	Rec86-R	ATTACTACTGCTGTAGGCGTTA	PCR amplification and sequencing
183	RecA10.1-F	GTATTTTCGACGCAAGCATGC	PCR amplification and sequencing
184	RecA10.1-R	TTGGCCAATATTGTTTTGGAACC	PCR amplification and sequencing
185	RecA10.2-F	GTTTGAGCTTTCTTCCATTCTTAT	PCR amplification and sequencing
186	RecA10.2-R	ACATCCGTGGCATCTGAATAGT	PCR amplification and sequencing
187	RecA27.2-F	ACTTGGTTAGCAATGTTTGAGC	PCR amplification and sequencing
188	RecA27.2-R	TCACATCCGTGGCATCTGAAT	PCR amplification and sequencing
189	RecA46.2-F	TTTGTAAATAATGGGTGCAGTTCGG	PCR amplification and sequencing
190	RecA46.2-R	TCCGGGGCTCTCCATCTATAATTC	PCR amplification and sequencing
191	RecA47.2-F	TGGCCGCGTATGATCAATACA	PCR amplification and sequencing
192	RecA47.2-R	GCGGCCCTACTCCGGTAAGTTTA	PCR amplification and sequencing
193	RecS02-F	AACAACCACCAAAAAAGGTC	Sequencing
194	RecS02-R	GGGATTCACTTGGAGATGGA	Sequencing
195	RecS03-F	TTAATATTTGCGCCCCATTC	Sequencing
196	RecS04.1-R	GCTAGGAAAAGAATATAAGC	Sequencing
197	RecS04.2-R	GGATCATGAAATGGACTGTG	Sequencing
198	RecS04.3-R	AACATCCCATACTTATCCAC	Sequencing
199	RecS06-F	TGAACGTTAATGTTACCCGT	Sequencing
200	RecS06-R	ACCTACAGCATATAAAGGGTTT	Sequencing
201	RecS11-F	CGCTGTAGAAATGTTCATAAGC	Sequencing
202	RecS11-R	AGCTCTAAATGTGCAGGAAATG	Sequencing
203	RecS12.1-F	ATACCTCATGGCAGAAAATG	Sequencing
204	RecS12.2-F	AATAGTAATTCCGTTGCTCTGC	Sequencing
205	RecS12.3-F	TGTTTTCCTTTGTAGCCAAC	Sequencing
206	RecS13-F	GGGGTTATTGGAAAACACCT	Sequencing
207	RecS14.1-R	AACTACGGGCTGGTATCTGTC	Sequencing
208	RecS14.2-R	CACCCCGTTGCCTAAAAG	Sequencing
209	RecS14.3-R	TATATCTTCTTTTTCCGCCG	Sequencing
210	RecS15-F	CAGCTATTATTAATGCCACACG	Sequencing
211	RecS15-R	GTACACCTGTTCAAACATTCCG	Sequencing
212	RecS16-F	CAAACCATACATGTTTACGACC	Sequencing
213	RecS16-R	ATGTTTCACGCGCTAGATG	Sequencing
214	RecS17-F	AAGACATCTGTCGGAAAC	Sequencing
215	RecS17-R	GCGGCCATTTTAATCAGT	Sequencing
216	RecS18-F	CATGGGCCTTCTTCATTT	Sequencing
217	RecS18-R	AGTGTTCTTCCGACAGAG	Sequencing
218	RecS19-F	GGGAAAATCCCACAGAAAGAATT	Sequencing
219	RecS19-R	ATCTCAATCCTCCGATGTTC	Sequencing
220	RecS20-F	AAGCAATAGATAGGTTTTAG	Sequencing
221	RecS20-R	TTTACAGCCTGAAACAAC	Sequencing
222	RecS21-F	GAATCGGAGATGACCATG	Sequencing
223	RecS21-R	ACGACAAGCGTGGAACTG	Sequencing
224	RecS22-F	TATAATGCCCAAGGTTGC	Sequencing
225	RecS22-R	AGGCTTTGTATTATTCCG	Sequencing
226	RecS23-F	AACCTCAGTCGGTCCTTG	Sequencing
227	RecS23-R	GCGTCTGTGGATTGTTGC	Sequencing
228	RecS24-F	TCCCTTTCTGGAAACATG	Sequencing
229	RecS24-R	TTCAGAGGTTGCCTATCC	Sequencing
230	RecS25-F	TGCAGTCCGTGTCTCATC	Sequencing
231	RecS25-R	CTATACGTGGCCTAACATTTG	Sequencing
232	RecS26-F	TATCTCGGGTACACCGTTTATC	Sequencing
233	RecS26-R	CTCAATACAGGTAAAAACGCTG	Sequencing
234	RecS27.1-F	ATGGCACCAAGACATCTTTAC	Sequencing
235	RecS27.1-R	TTCCTGTAGAATTTGAGGAGG	Sequencing
236	RecS28-F	CTTAAACTCAAAGCTGACCGC	Sequencing
237	RecS28-R	TGCTCATGAACGGGAATC	Sequencing
238	RecS29-F	GTACTGGTCTCAAACACCTCTG	Sequencing
239	RecS29-R	TTCACTTGTTTTGCCTGAGG	Sequencing
240	RecS30-F	AGGGTCATCCCTTTCTTTTTAG	Sequencing
241	RecS30-R	CCGTCATTTCCAATCTTTG	Sequencing
242	RecS31-F	TAGGGCATTTGCTAGACCAAC	Sequencing
243	RecS32-F	TTTTTCTCGGTTCAGCTCG	Sequencing
244	RecS33-F	TCTCGGCCCACAAACTCTGA	Sequencing
245	RecS33-R	TCTCCATGCCACATTCCTTCTAAAT	Sequencing
246	RecS34-F	CTAGCTACATGTGGAAAAGCAGG	Sequencing
247	RecS34-R	GTTTGATTTCTAGGAGAGCTTGAT	Sequencing
248	RecS35-R	TGAAAGGGGGCTTCCTCATA	Sequencing
249	RecS36.1-F	GGGGACAAAGCAGCTTAAAC	Sequencing
250	RecS36.2-F	GATTAATGAGCCAGCTATGCC	Sequencing
251	RecS37-F	CAAACCTAAAAACGCTTAAAACGGT	Sequencing
252	RecS37-R	TGATGATGTTTATTACGGTTTACGA	Sequencing
253	RecS38-F	ACTATTTGGCCTCCACGC	Sequencing
254	RecS38-R	GAACCCATCTATGTGCTTGAAC	Sequencing
255	RecS39-F	AGGTGCTAGTCGTGTGTACTT	Sequencing
256	RecS39-R	TAGGCCCACAAATTTCAGCT	Sequencing
257	RecS40-F	CAACGTGGTTGGGGGAAAAC	Sequencing
258	RecS40-R	ATCACAACGGTTCTCCTGTT	Sequencing
259	RecS41-F	GACCACGATACCATTCAG	Sequencing
260	RecS41-R	GCGAGGCATCATTCCAAA	Sequencing
261	RecS42-F	ACTGCGGCATTATCGGTCAA	Sequencing
262	RecS42-R	TTTTATACCGATATGGACG	Sequencing
263	RecS43-F	AATGGCTCGCTCAATGGC	Sequencing
264	RecS43-R	GTGGGCTACCAGACGAAG	Sequencing
265	RecS44-F	CATGGTTAGCGCCAGAGC	Sequencing
266	RecS44-R	CGCCCAAAGATTCGCAACA	Sequencing
267	RecS45-F	GTAAATAGCCGTCTTCGT	Sequencing
268	RecS45-R	ATACAATCGCAGCCTTCT	Sequencing
269	RecS46.1-F	ATTGTTGACCCACATATCTACC	Sequencing
270	RecS47.1-F	ATACGCACTTTGAGCATG	Sequencing
271	RecS47.1-R	CTGTAAATATGTATTCGCCTCG	Sequencing
272	RecS48-F	AAAGTCCAGGAAATTCATTC	Sequencing
273	RecS48-R	TATGTTCCAGTAGGGTTTG	Sequencing
274	RecS49-F	TCTGGCCTATAGTTAAGGAAGG	Sequencing
275	RecS49-R	TTAGAAGGAGCAAATCTTGCTG	Sequencing
276	RecS50-R	GATGTCTTGTATGGACTGCA	Sequencing
277	RecS51-F	AACGTGTGCTTGGTGAGG	Sequencing
278	RecS51-R	AACATTCCGTGTACCCACTAT	Sequencing
279	RecS52-F	GGACCGTTCTGAGATTGTTGC	Sequencing
280	RecS52-R	TTTTCGGCCGAGATTTTGAC	Sequencing
281	RecS53-F	CGAGGTGAATGAATACCTGC	Sequencing
282	RecS54.1-F	TGTATATGAGGTATGATGTCGC	Sequencing
283	RecS54.2-F	AGGATAAAGGCTTCCAAATAGC	Sequencing
284	RecS54.3-F	ATCGGAGAGCCTGAATGG	Sequencing
285	RecS55.1-F	GATTGGTATCCTTAATAAGCCG	Sequencing
286	RecS55.2-F	TCGGTGGGTGGTTTAATAAG	Sequencing
287	RecS56-F	ACCTCAGGTTCTAGCTCATCG	Sequencing
288	RecS56-R	CAAACAGGAGTTTCAATCCTAC	Sequencing
289	RecS57-F	TGGCGTCGTTTAACAGCT	Sequencing
290	RecS57-R	TATTGTGAAATCTGCTCGTA	Sequencing
291	RecS58-F	TTCGGCTACTAAGGAGGT	Sequencing
292	RecS58-R	CCGTTGTATTACGCTTCG	Sequencing
293	RecS59-F	GCGAATGTTGGGCAGGAC	Sequencing
294	RecS59-R	CCGTAAATGTGGTGGATA	Sequencing
295	RecS60-F	TTGTCTTCAAGTTCCTGGTC	Sequencing
296	RecS60-R	TTGTTCTGTGCGAAACTGG	Sequencing
297	RecS61-F	ACAACGGTGTCGTAGGTT	Sequencing
298	RecS61-R	TTAGCGTGAAGAATGTGG	Sequencing
299	RecS62-F	CACCATCTCCCACAGCAT	Sequencing
300	RecS62-R	AGATAAGAATTGCCAGGTT	Sequencing
301	RecS63-F	GAGTCCTGTTACCCTTCA	Sequencing
302	RecS63-R	GCCCGATGATAGGCTCCA	Sequencing
303	RecS64-F	GATCTTGTTGATACGCCAATG	Sequencing
304	RecS64-R	GAAATGGAGGCTCGTAAT	Sequencing
305	RecS65-F	CCCATCAATGGCGTGCTTTC	Sequencing
306	RecS65-R	TGCCGGAAAGATGTTGTCCTA	Sequencing
307	RecS66-F	TTCTAACGAAGAGGCGTTATTC	Sequencing
308	RecS66-R	CGCGACCTAAAAACTCCTG	Sequencing
309	RecS67-F	CTAGCAAGGTCAGAGCCAC	Sequencing
310	RecS67-R	GCTTTAAACCGAGTCTCCAG	Sequencing
311	RecS68-F	ATACCAGGAACTAGGGTACGC	Sequencing
312	RecS68-R	TAGACCCAATACCTGCACG	Sequencing
313	RecS69-F	GCCAATACTACTACAGCTACGG	Sequencing
314	RecS69-R	TGCTTAACACCTATTGGACATC	Sequencing
315	RecS70.1-F	CATTACGCCGCAGCAGGAAA	Sequencing
316	RecS70.1-R	GCAGCCCACAGCTTTTGTAC	Sequencing
317	RecS70.2-F	AAGAAGCAGCCCGAAATATG	Sequencing
318	RecS71-R	AAACTGCTTGCATGTCCAGT	Sequencing
319	RecS72-R	AGTGCCTTCAGCCCCTAAAA	Sequencing
320	RecS73-F	GGGGAAGGAGGTGTTGTT	Sequencing
321	RecS73-R	GACATGACGAGCAAAGAG	Sequencing
322	RecS74-F	GAGGCGGAAGCCCTAATA	Sequencing
323	RecS75-F	AAAGCCCGAAATAAGACG	Sequencing
324	RecS75-R	GATGGTGGCAATAACAAA	Sequencing
325	RecS76-F	TAGTGCCGCCCATTATTA	Sequencing
326	RecS76-R	GCACTAGGTCGGAGCAAC	Sequencing
327	RecS77-F	CCGCCATGAGGAGGAAGA	Sequencing
328	RecS77-R	GTTTCAACCTGGTATTTCG	Sequencing
329	RecS78-R	GCCGCGTAATGTAGAGTC	Sequencing
330	RecS79-R	AAAACAGGAACAGACGTACC	Sequencing
331	RecS80-F	ATTAGGATGCCACATTTCAG	Sequencing
332	RecS80-R	AGTTAAAAATGCGACTCAAGGC	Sequencing
333	RecS81-R	ACAGTTCTGCAAGCATCATG	Sequencing
334	RecS82-F	TTTTCCTTCGGTTATAGTACGC	Sequencing
335	RecS82-R	AGGAAGTTGCATTGTGATTG	Sequencing
336	RecS83-R	CTTACAAACAGCATCGTCAC	Sequencing
337	RecS84-F	ATGAGTACAAGAGGAATAGGGG	Sequencing
338	RecS84-R	CCTGGTTGTTGCTCTCAAGAC	Sequencing
339	RecS85-R	GCTTGATTGATGTTAGCCCC	Sequencing
340	RecS86.1-F	TGGATTGTTGGACTATCAGGGAG	Sequencing
341	RecS86.2-F	GTTTTCTAATAATCTCCTTTTCCA	Sequencing
342	RecS86.3-F	ACTCTCTGATGGTGACAAATCTCCG	Sequencing
343	RecS86.4-F	ATGGATATTGTCACACACCACCTC	Sequencing
344	RecS86.5-F	AGTATGTAGAGAAACCACACAAGAT	Sequencing
345	RecS86.6-F	TACCTACGGCGATAATGTCTCTC	Sequencing
