# Supplementary material for: Highly lethal genotype I and II recombinant African swine fever viruses detected in pigs
Source: Nat Commun. 2023 May 29;14:3096. doi: 10.1038/s41467-023-38868-w (PMC10226439; doi:10.1038/s41467-023-38868-w)
Supplement: Supplementary file 6 — Source Data [file 41467_2023_38868_MOESM6_ESM.xlsx]

## Sheet: Figure 3-Source Data
							Fig. 3. Pathogenicity and transmissibility of the recombinant African swine fever virus JS/LG/21 in pigs
		Temperature（℃）										Temperature（℃）
	a	Days	Inoculated (n = 6)						Contact (n = 2)			g	Days	Inoculated (n = 6)						Contact (n = 2)
			Pig 1	Pig 2	Pig 3	Pig 4	Pig 5	Pig 6	Pig 1	Pig 2				Pig 1	Pig 2	Pig 3	Pig 4	Pig 5	Pig 6	Pig 1	Pig 2
		0	39.4	39.5	39.1	39	39.7	39.5	38.9	39.2			0	38.7	38.8	38.7	39.2	39.4	39.2	38.9	39
		1	39.2	39.3	39.3	39.1	39.2	39.1	38.8	39			1	39	38.9	38.8	39	38.8	38.9	39.5	39.1
		2	40.7	39.9	39.8	38.7	40.6	40.5	38.6	38.7			2	39.3	39.2	39.1	39.2	39.7	39.3	39.6	39.4
		3	39.2	39.3	39.3	39.1	39.2	39.1	38.8	39			3	39	38.9	38.8	39	38.8	38.9	39.5	39.1
		4	41.5	41.6	41	41.2	40.3	40.5	39.4	39.3			4	38.9	39	38.8	39.3	40.8	39.1	39.3	38.8
		5	41.6	41.1	40.9	40.5		40.5	39.2	39.2			5	40.1	39.1	38.8	40.7	40	40	39.5	39.6
		6	40.5						39.4	39.1			6	40.5	38.9	39.1	40.5		39.3	39.5	39.4
		7	40.5						38.8	39			7	41.4	39.3	39.3	41		40.2	39.2	39.5
		8							39.3	39.5			8	41	40.7	39.2	40.6		41.2	39.7	39.8
		9							41	41.4			9	41.2	40.4	39.5	39.5		40.8	41	39.9
		10							41	40.4			10	41.4	40.3	40.2			40.8	41.5	40.8
		11							41.1	41.2			11	41.3	40.8	40.4				41.4	41.4
		12											12	41		41.7					41.6
		13											13	40.9		41.5					41.4
		14											14	41.2		40.8
		15											15			41
		Survival											Survival
	b	Days	Inoculated (n = 6)						Contact (n = 2)			h	Days	Inoculated (n = 6)						Contact (n = 2)
			Pig 1	Pig 2	Pig 3	Pig 4	Pig 5	Pig 6	Pig 1	Pig 2				Pig 1	Pig 2	Pig 3	Pig 4	Pig 5	Pig 6	Pig 1	Pig 2
		0											0
		1											1
		2											2
		3											3
		4											4
		5					died						5
		6		died	died	died		died					6					died
		7											7
		8	died										8
		9											9
		10											10				died
		11											11		died				died
		12							died	died			12							died
		13											13
		14											14	died							died
		15											15			died
		Copy number of p72 (n× 103/mL)											Copy number of p72 (n× 103/mL)
	c	Days	Inoculated (n = 6)						Contact (n = 2)			i	Days	Inoculated (n = 6)						Contact (n = 2)
			Pig 1	Pig 2	Pig 3	Pig 4	Pig 5	Pig 6	Pig 1	Pig 2				Pig 1	Pig 2	Pig 3	Pig 4	Pig 5	Pig 6	Pig 1	Pig 2
		0											0
		3	58.8921	147.811	200.873	17.266	536.06	139.015		18.3585			3	9.3489	8.7926	14.3636	115.647	96.2062	38.3314		19.52
		5	990.023	1521.07	4589.08	875.707		4589.08	328.146	147.811			5	4.76086	17.266	11.949	36.0505	1052.66	40.7566	931.112	19.52
		7	17696.1						75.2714	38.3314			7	394.455	18.3585	29.9904	2809.18		1119.26	272.984	40.7566
		9							728.5	66.58			9	108.765	70.7925	26.5274	36948.4		9581.74	290.256	177.679
		11							55.3878	2986.92			11	1265.37	1345.43	188.92				4589.08	419.411
		13											13	474.162		685.151					7971.04
		15											15			774.591
		Copy number of p72 (n× 103/mL)											Copy number of p72 (n× 103/mL)
	d	Days	Inoculated (n = 6)						Contact (n = 2)			j	Days	Inoculated (n = 6)						Contact (n = 2)
			Pig 1	Pig 2	Pig 3	Pig 4	Pig 5	Pig 6	Pig 1	Pig 2				Pig 1	Pig 2	Pig 3	Pig 4	Pig 5	Pig 6	Pig 1	Pig 2
		0											0
		3	504.162	46.077	348.908	75.2714	17.266	13.5089					3	17.266				20006.1			10.5693
		5	39286.1	5516.4	72555.6	134000		30737.3	7.77734	5.06207			5				75.2714	247477	10.5693		20.755
		7	68238.2						20.755	19.52			7	1345.43			728.5		167.106	8.7926	26.5274
		9							24.9489	15.2724			9	644.381	108.765	17.266	92735		7496.73	188.92	6.8793
		11							1190.08	24048.8			11	7971.04	370.983	1052.66				4.76086	28.2058
		13											13	2809.18		2809.18					1052.66
		15											15			36948.4
		Copy number of p72 (n× 103/mL)											Copy number of p72 (n× 103/mL)
	e	Days	Inoculated (n = 6)						Contact (n = 2)			k	Days	Inoculated (n = 6)						Contact (n = 2)
			Pig 1	Pig 2	Pig 3	Pig 4	Pig 5	Pig 6	Pig 1	Pig 2				Pig 1	Pig 2	Pig 3	Pig 4	Pig 5	Pig 6	Pig 1	Pig 2
		0											0
		3	1219717	1296887	2395159	702215	2252637	3254996					3		22.0681		23.4644	4160288	5.06207
		5	2118595	7226240	4703378	4160288		7226240	5.72288				5	151492	43.3352		1762456	4703378	111474
		7	4423506							24.9489			7	357598	774.591		3460937		1378940	4.21113	36.0505
		9							64177.7	1873965			9	429857	1558949	2197.9	6391841		3460937	297485	3590.48
		11							1466185	1873965			11	316306	4423506	1219717				7683438	404279
		13											13	60358.9		297485					844111
		15											15			380222
		Copy number of p72 (n× 103/mL)											Copy number of p72 (n× 103/mL)
	f	Days	Inoculated (n = 6)						Contact (n = 2)			l	Days	Inoculated (n = 6)						Contact (n = 2)
			Pig 1	Pig 2	Pig 3	Pig 4	Pig 5	Pig 6	Pig 1	Pig 2				Pig 1	Pig 2	Pig 3	Pig 4	Pig 5	Pig 6	Pig 1	Pig 2
		Brain	41771.7	77146.1	28908.3	64177.7	22617.8	60358.9	34749.8	14721.3			Brain	774.591	25570.3	147.811	53389.4	60358.9	64177.7	21271.9	205876
		Heart	793883	104841	77146.1	50212.5	47224.6	72555.6	47224.6	44414.5			Heart	2197.9	92735	4879.43	142478	118527	1558949	118527	25570.3
		Liver	3912733	7226240	4423506	1219717	660430	1147138	1296887	7683438			Liver	12246.6	4160288	6631.1	11102351	844111	380222	2546699	621132
		Spleen	954303	4160288	897517	1014681	1873965	1147138	1296887	3061310			Spleen	53389.4	2546699	17696.1	4423506	104841	1219717	1873965	316306
		Lung	6011498	3912733	1147138	1296887	1078879	954303	1762456	1378940			Lung	151492	1873965	10832.6	2707827	621132	1992529	1014681	297485
		Kidney	660430	1078879	844111	297485	279783	702215	316306	161077			Kidney	1828.43	660430	10832.6	1992529	87216.9	218902	380222	41771.7
		Tonsil	1873965	3460937	897517	1296887	793883	380222	1078879	1219717			Tonsil	25570.3	247477	21271.9	1657582	357598	2707827	1219717	404279
		LN1	7226240	3254996	3460937	457054	336319	660430	2546699	2118595			LN1	171268	549411	13021.5	1466185	702215	1147138	584172	263135
		LN2	2118595	660430	1219717	844111	702215	746643	1558949	793883			LN2	39286.1	1014681	193625	1078879	584172	549411	1014681	218902
		LN3	702215	1296887	746643	549411	485971	316306	5653788	1296887			LN3	34749.8	1992529	171268	660430	380222	429857	429857	151492

## Sheet: Figure 4-Source Data
					Fig. 4. Virulence and transmissibility of JS/LG/21-7GD in Pigs
		Copy number of p72 (n× 105/mL)
	b	Hours post-inoculation	JS/LG/21			JS/LG/21-7GD
		24	34.468	82.4597	79.2986	88.0527	82.6431	87.3853
		48	587.823	601.903	687.579	335.797	359.92	470.717
		72	6641.28	9763.27	6624.42	5554.08	7511.04	7314.53
		96	13323.3	15847.8	16292.9	11676.6	15410.1	11607.4
		120	14351.5	20449.4	23508.5	10626.4	14897.9	17784.1
		Temperature（℃）
	d	Days post-inoculation	Pig 1	Pig 2	Pig 3	Pig 4	Pig 5	Pig 6	Pig 7	Pig 8	Pig 9	Pig 10
		0	38.9	39.1	39	39	39.4	38.9	39	39.1	39.1	39.6
		1	39.5	39.4	38.7	39.3	38.9	38.7	39.2	39	39.2	39.5
		2	39.2	39.1	39	39.2	39	39.1	39.2	39.5	39.2	39.4
		3	38.9	39.3	38.3	38.9	38.9	39.8	39.5	39.6	39.3	39.5
		4	39.6	38.9	39.1	38.5	39.2	39.5	39.8	39.5	39.2	38.9
		5	39.8	39.1	38.7	39.1	39.2	39.4	39.2	39.6	38.9	39.5
		6	39	38.9	38	38.6	38.3	39	38.7	39.4	39.1	39.5
		7	39.2	39.1	38.3	38.1	38.9	39.1	39.3	38.9	39.6	39.5
		8	39.8	39.5	38.9	39	39	39.3	39.3	39.9	39.2	39.7
		9	38.8	38.7	39.2	38.9	38.9	39.4	39.2	39.3	39.2	39.6
		10	39.6	38.9	38.9	39.1	39.2	39.1	39.5	39.2	39.7	39.3
		11	39.3	39	39.8	39.5	38.6	39.4	38.9	39.5	38.5	38.8
		12	39.3	38.6	38.9	38.9	39.3	39	39.6	39.9	39	39.3
		13	39	38.9	39	38.7	39	38.8	39.1	39.7	39.5	39.2
		14	39.1	38.9	39.1	38.8	38.5	39.3	39.2	39.7	39.1	39.6
		15	38.8	39	39.4	38.7	39.2	39.3	39.1	39.8	39.5	39.7
		16	39.3	39.4	39.2	39.4	39.3	39.2	39.2	39.4	39.4	39.7
		17	39.5	39.3	39	39.3	39.8	39.1	39.4	39.7	39.2	39.4
		18	39.4	39.1	38.7	38.8	39.3	39.2	39.3	39.5	39.4	39.3
		19	39.3	38.9	38.6	38.9	38.8	39	39.6	39.3	39.1	39.2
		20	39.6	38.8	39.1	38.9	39	39.2	39.2	39.8	39.7	39.3
		21	39.7	39.6	39	39.1	39.8	39.6	39.9	39.5	39.5	39.8
		22	39.8	39.5	39.5	39.1	39.8	39.6	39.8	39.9	39.8	39.7
		23	39.5	39.4	39.3	39.2	39.4	39.2	39.4	39.8	39.7	39.4
		24	39.2	38.7	38.7	38.9	38.9	38.8	39.3	39.5	39.7	39.7
		25	39.3	39.3	39	39.2	39.2	39.3	39.3	39.6	39.6	39.3
		26	39.5	39.2	39.3	39.2	39.4	39.3	39.5	39.8	39.5	39.5
		27	39.2	39.2	39.5	38.9	39.7	38.5	39.3	39	39.2	39.4
		28	39.2	39.2	39.7	38.9	39.3	39.3	39.2	39.7	39.5	39.6
		IgG Ab titer for p22 protein (Percent inhibition)
	f	Days post-inoculation	Pig 1	Pig 2	Pig 3	Pig 4	Pig 5	Pig 6	Pig 7	Pig 8	Pig 9	Pig 10
		5	39.4016	22.8195	35.8012	21.6024	28.499	30.2231	36.714	19.6247	22.0588	19.3712
		10	66.6836	68.6106	73.1237	73.9351	59.6349	64.9087	72.7688	79.4625	57.1501	60.5984
		15	78.4483	78.8033	81.4402	61.5112	78.6004	81.9473	73.6815	86.4097	73.6308	70.1319
		20	90.213	88.7424	90.0101	82.2008	86.6126	92.6471	89.858	73.2759	83.2657	78.8033
		25	95.4361	94.574	94.929	94.8276	91.9371	95.5375	94.929	93.8134	90.3144	90.3144

## Sheet: Figure 5-Source Data
								Fig. 5. Protective efficacy of the HLJ/18-7GD vaccine against challenge with different ASFVs in pigs
			Temperature（℃）												Temperature（℃）
	a	Days post-challenge	HLJ/18 challenge										d	Days post-challenge	JS/LG/21 challenge
			Vaccinated (n = 5)					Control (n = 4)							Vaccinated (n = 5)					Control (n = 4)
			Pig 1	Pig 2	Pig 3	Pig 4	Pig 5	Pig 1	Pig 2	Pig 3	Pig 4				Pig 1	Pig 2	Pig 3	Pig 4	Pig 5	Pig 1	Pig 2	Pig 3	Pig 4
		0	39.3	38.6	39.1	39.4	39.1	39.6	39.7	39.8	39.6			0	39.4	39.5	39.5	39.4	39.2	39.6	39.2	39.3	40.4
		1	39.1	38.8	39.2	38.3	39.1	39.8	39.6	39.5	39.6			1	39.2	39.2	39.4	38.8	39	39	39	39.2	39.2
		2	39.4	38.9	38.7	38.8	39.4	39.6	39.3	40.3	39.7			2	38.9	41.3	39.4	39.3	38.7	39.1	38.9	39.2	39.3
		3	39.8	39.9	39.3	38.8	39.1	39	41.2	41.3	39.3			3	40.9	41.3	39.6	41.7	41.1	40.5	39	39.6	39.2
		4	39.7	39.5	39.4	39	38.6	40	40.6	42	40.6			4	41.5	41.6	41.3	41	42	40.4	40.8	40.6	41.5
		5	39.3	39.2	38.8	39	38.9	41.2	40.6	40.6	41.3			5	41.4	41.7	41.6	41.6	41.7	40.2	40.6	41.2	40.5
		6	39.4	39.3	39	39.5	39.8	40.4	40.8	41.2	41.1			6	41.6	41.5	41.6	41.9	42	40.8	40.1	41.7	41
		7	39.4	39.4	39.2	40	39.1	41.3			41			7	41.3	41.8	42	41.4	41.8		39.9	41.3	41.4
		8	38.9	38.7	38.9	39	39.2	41.1			41.6			8		41.6	41	41.6	41.8
		9	39	38.5	38.7	39	39.2	40.9			40.1			9			40.1	41
		10	39.2	39.2	39.8	39.1	39.1							10
		11	39.4	39.2	39.8	39.1	39.2							11
		12	39.5	39.7	39.6	39.6	39.7							12
		13	39.4	39.1	39.3	39.1	39.3							13
		14	39	39.2	39.3	39	38.9							14
		Survival												Survival
	b	Days post-challenge	HLJ/18 challenge										e	Days post-challenge	JS/LG/21 challenge
			Vaccinated (n = 5)					Control (n = 4)							Vaccinated (n = 5)					Control (n = 4)
			Pig 1	Pig 2	Pig 3	Pig 4	Pig 5	Pig 1	Pig 2	Pig 3	Pig 4				Pig 1	Pig 2	Pig 3	Pig 4	Pig 5	Pig 1	Pig 2	Pig 3	Pig 4
		0												0
		1												1
		2												2
		3												3
		4												4
		5												5
		6												6
		7							died	died				7						died
		8												8	died						died	died	died
		9												9		died			died
		10						died			died			10			died	died
		11												11
		12												12
		13												13
		14												14
		Copy number of p72 (n× 103/mL)												Copy number of p72 (n× 103/mL)
	c	Tissue	HLJ/18 challenge										f	Tissue	JS/LG/21 challenge
			Vaccinated (n = 5)					Control (n = 4)							Vaccinated (n = 5)					Control (n = 4)
			Pig 1	Pig 2	Pig 3	Pig 4	Pig 5	Pig 1	Pig 2	Pig 3	Pig 4				Pig 1	Pig 2	Pig 3	Pig 4	Pig 5	Pig 1	Pig 2	Pig 3	Pig 4
		Heart						41797.3	25382.8	9218.48	12089.9			Heart	13021.5	380222	34749.8	20006.1	41771.7	7496.73	64177.7	3590.48	72555.6
		Liver						258812	1573361	321590	5188466			Liver	279783	516718	1378940	297485	621132	5516.4	1657582	3817.65	3061310
		Spleen						834841	483296	279783	850348			Spleen	380222	1147138	1657582	1147138	1873965	39286.1	1466185	41771.7	1558949
		Lung			56.2438			995566	264267	37427.5	97101.6			Lung	357598	357598	746643	279783	404279	82027.1	1378940	1762456	18815.7
		Kidney			576.658			170012	42391.2	53816.9	19437.5			Kidney	53389.4	77146.1	1873965	316306	134000	2642.03	7050.64	1657582	954303
		Tonsil	222.407	9729.83	474.162			192559	528906	142128	620370			Tonsil	357598	171268	549411	134000	193625	134000	13021.5	897517	20006.1
		LN1			370.983			433831	301342	13769959	277220			LN1	621132	316306	1466185	746643	1014681	82027.1	247477	844111	17696.1
		LN2						1167013	126879	276371	312258			LN2	793883	142478	316306	746643	2546699	746643	77146.1	1296887	429857
		LN3			139.015			546721	133917	416616	593200			LN3	844111	429857	336319	516718	1296887	263135	1558949	118527	485971
